# Supplementary material for: Senescence-associated alterations in histone H3 modifications, HP1 alpha levels and distribution, and in the transcriptome of vascular smooth muscle cells in different types of senescence
Source: Cell Commun Signal. 2025 Jul 1;23:321. doi: 10.1186/s12964-025-02315-8 (PMC12220758; doi:10.1186/s12964-025-02315-8)
Supplement: Supplementary file 5 — Supplementary Material 5: Additional files 5 - Primers sequence [file 12964_2025_2315_MOESM5_ESM.xlsx]

## Sheet: Primer sequences
Majority of primers were purchased from realtimeprimers.com
Gene symbol	Forward	Reverse
RT-PCR
HBB	GTACGGCTGTCATCACTTAG	CCTGAGACTTCCACACTGAT
qPCR
GAPDH	GAGTCAACGGATTTGGTCGT	TTGATTTTGGAGGGATCTCG	Reference genes
DAD1	CAGTTCGGTTACTGTCTCCTCG	GGAGATGCCTTGGAAATCCGCT
EIF2B1	CACTGCCCCTTCCTTAATCA	AGCTACTCACCCTGCCTCAA
CBX5	AACAGGTGAGTTGGGATTGA	ATTCCTCCAAAAGGGATGAG
SUV39H1	CGTGCTTACAGTGCTGGGTA	ATGCAGCCCTGAAGAAGAGA
EZH1	AAGCGACATGCTATTGAAGG	TGGGGTCTGACATCTCTGTT
EZH2	TGAAGCAAATTCTCGGTGTC	CACCACTCCACTCCACATTC
HDAC1	ATCGGTTAGGTTGCTTCA	TCATTCGTGTTCTGGTTAGTC
HDAC3	ACGTGGGCAACTTCCACTAC	GACTCTTGGTGAAGCCTTGC
HDAC9	TTCACAGCAACGCATTCTAA	CAGAGGAACACCTTGCCTAA
ChIP-seq
ZNF554	CGGGGAAAAGCCCTATAAAT	TCCACATTCACTGCATTCGT
