# Supplementary material for: Senescence-associated alterations in histone H3 modifications, HP1 alpha levels and distribution, and in the transcriptome of vascular smooth muscle cells in different types of senescence
Source: Cell Commun Signal. 2025 Jul 1;23:321. doi: 10.1186/s12964-025-02315-8 (PMC12220758; doi:10.1186/s12964-025-02315-8)
Supplement: Supplementary file 6 — Supplementary Material 6: Additional files 6 - Enzymes responsible for histone modifications [file 12964_2025_2315_MOESM6_ESM.xlsx]

## Sheet: HMT
	H3K4me3
List of histone methyltransferases was downloaded from GO:0042800 term
	Gene symbol	DOX vs CTRL		CUR vs CTRL		RS vs CTRL
		Fold Change	p-val	Fold Change	p-val	Fold Change	p-val
1	WDR5					-1.62	0.014
2	SETD1B	-1.4	0.0008			-1.35	0.0025
3	SETD1A					-1.32	0.0013
4	SMYD3			1.39	0.0445
5	ASH1L
6	KMT2A
7	KMT2B
8	KMT2C
9	NSD1
10	KMT2D
11	NSD3
12	PRDM9
13	PRDM7
14	SETBP1
15	SETD3
16	SETD4
17	SETD7
18	SETMAR
19	SMYD1
20	SMYD2
H3K9me3
List of histone methyltransferases was downloaded from GO:0046974 term
	Gene symbol	DOX vs CTRL		CUR vs CTRL		RS vs CTRL
		Fold Change	p-val	Fold Change	p-val	Fold Change	p-val
1	SUV39H1	-2.61	1.58e-05	-2.7	3.93e-05	-2.35	4.58e-05
2	SUV39H2	-2.16	1.32e-06	-2.04	9.43e-06	-2.06	2.94e-06
3	SETDB2			-1.38	0.0022
4	MECOM			-1.35	0.0247
5	PRDM16			1.3	0.0452
6	EHMT2
7	PRDM2
8	SETDB1
9	SETD5
10	EHMT1
11	PRDM9
12	ASH1L
H3K27me3
List of histone methyltransferases was downloaded from GO:0046976 term
	Gene symbol	DOX vs CTRL		CUR vs CTRL		RS vs CTRL
		Fold Change	p-val	Fold Change	p-val	Fold Change	p-val
1	EZH2	-2.4	6.53e-05	-1.99	0.0007	-2.49	7.14e-05
2	JARID2	-1.87	0.005			-1.83	0.015
3	RBBP7	-1.56	0.0013			-1.8	9.2e-05
4	SUZ12					-1.71	0.0034
5	PHF19			-1.41	0.0128	-1.48	0.005
6	RBBP4	-1.4	0.0058	-1.4	0.0017	-1.47	0.0005
7	EZH1	1.78	9.57e-05	1.66	0.0005	1.6	0.0001
8	EED			-1.45	0.0081
9	MTF2	-1.39	0.0026
10	EHMT2
11	NSD3
12	AEBP2
13	PCL
14	RBAP46
15	EHMT1

## Sheet: HDMT
List of H3K4 demethylases downloaded from GO:0032453 term
	Gene symbol	DOX vs CTRL		CUR vs CTRL		RS vs CTRL
		Fold Change	p-val	Fold Change	p-val	Fold Change	p-val
1	KDM1A					-1.79	0.0014
2	KDM5D					1.38	0.0041
3	KDM5B	1.48	0.007	1.48	0.0157
4	KDM5A
5	RIOX1
6	KDM1B
7	KDM5C
8	RIOX2
List of H3K9 demethylases downloaded from GO:0032454 term
	Gene symbol	DOX vs CTRL		CUR vs CTRL		RS vs CTRL
		Fold Change	p-val	Fold Change	p-val	Fold Change	p-val
1	KDM1A					-1.79	0.0014
2	PHF2					-1.39	0.0018
3	KDM4B	1.55	0.001	1.3	0.0131	1.31	0.0118
4	KDM4F
5	KDM3B
6	KDM7A
7	KDM4C
8	PHF8
9	KDM4A
10	KDM3A
11	KDM4E
12	KDM4D
13	HR
14	JMJD1C
List of H3K27 demethylases downloaded from GO:0071558 term
	Gene symbol	DOX vs CTRL		CUR vs CTRL		RS vs CTRL
		Fold Change	p-val	Fold Change	p-val	Fold Change	p-val
1	KDM6B					-1.42	0.0047
2	KDM6A
3	KDM7A
4	PHF8
5	UTY

## Sheet: HAT
List of histone H3 acetylotransferases was downloaded from GO:0010484 term
	Gene symbol	DOX vs CTRL		CUR vs CTRL		RS vs CTRL
		Fold Change	p-val	Fold Change	p-val	Fold Change	p-val
1	BRCA2	-4.96	1.5e-07	-5.05	4.51e-07	-5.06	1.49e-07
2	HAT1	-1.87	0.0109	-1.73	0.0399	-2.81	0.0006
3	NAA50	-1.78	0.001	-1.61	0.0181	-2.34	0.0001
4	BAZ1A	-1.62	0.0007	-1.52	0.0053	-1.81	0.0003
5	TADA2A	-1.68	0.0005	-1.59	0.0034	-1.78	0.0003
6	KAT6A			-1.35	0.0075	-1.69	0.0001
7	BRPF1	-1.36	0.0102	-1.63	0.0072	-1.61	0.0145
8	GTF3C4					-1.56	0.0001
9	CLOCK					-1.51	0.0005
10	ING3	-1.57	0.0004	-1.5	0.001	-1.44	0.001
11	GTF2B					-1.36	0.047
12	CDY2A	-1.38	0.0341			-1.35	0.0412
13	PHF10			1.35	0.0109	-1.31	0.0133
14	NCOA3	1.83	0.0002	1.54	0.0127	1.44	0.0141
15	KAT7			-1.31	0.0127
16	NCOA1			1.47	0.011
17	KAT2A
18	NAA40
19	MEAF6
20	BRPF3
21	KAT8
22	NAA60
23	ING4
24	JADE2
25	TAF9
26	DMAP1
27	BRD1
28	CDY1
29	CDY1B
30	CDY2B
31	KAT14
32	TAF10
33	EP300
34	ATF2
35	JADE1
36	ARRB1
37	USP22
38	CREBBP
39	SRCAP
40	KAT6B
41	TAF1L
42	KAT5
43	KAT2B
44	TAF1
45	MCM3AP

## Sheet: HDAC
Gene symbol	DOX vs CTRL		CUR vs CTRL		RS vs CTRL
	Fold Change	p-val	Fold Change	p-val	Fold Change	p-val
HDAC1	-1.76	0.0006	-1.59	0.0071	-1.68	0.0002
HDAC2	-1.4	0.0245			-1.51	0.0052
HDAC9					2.1	0.0073
HDAC11			1.31	0.0093
HDAC3
HDAC4
HDAC5
HDAC6
HDAC7
HDAC8
HDAC10
