# Supplementary material for: Senescence-associated alterations in histone H3 modifications, HP1 alpha levels and distribution, and in the transcriptome of vascular smooth muscle cells in different types of senescence
Source: Cell Commun Signal. 2025 Jul 1;23:321. doi: 10.1186/s12964-025-02315-8 (PMC12220758; doi:10.1186/s12964-025-02315-8)
Supplement: Supplementary file 7 — Supplementary Material 7: Additional files 7 - List of regions enriched in both HP1a and H3K9me3 [file 12964_2025_2315_MOESM7_ESM.xlsx]

## Sheet: Enrichment of HP1a and H3K9me3
Table 1. List of regions enriched in both HP1α and H3K9me3
Group	No of genes	Elements
CTRL CUR DOX RS	15	RNA5-8SN1
		ZNF84
		CHFR
		ZNF544
		AFG3L1P
		RNA5-8SN2
		RNA5-8SN3
		CICP24
		5_8S_rRNA
		MIR6724-2
		MIR6724-4
		ZNF274
		ZNF268
		ZNF471
		ERICH1
CTRL CUR DOX	2	RNA5S12
		DUX4L24
CTRL CUR RS	14	ZNF554
		ZNF329
		ZSCAN18
		ZNF594
		ZNF12
		ZNF14
		SNHG14
		ZNF721
		ZNF737
		ZNF135
		ZNF180
		LINC01691
		ZFP90
		ZFP37
CTRL DOX RS	5	LINC02505
		FLJ36000
		CEACAMP5
		DUX4
		LINC02466
CTRL CUR	5	DUX4L12
		LINC01237
		DUX4L25
		DUX4L11
		DUX4L2
CTRL DOX	7	SNX18P25
		TTC34
		DUX4L4
		PRR20E
		PCDHA6
		DUX4L13
		PLCL1
CTRL RS	32	ZNF286A
		ROCK1
		ZNF252P
		FAM230F
		DUX4L10
		ZNF470
		ELFN1-AS1
		DUX4L19
		TRIM29
		DUX4L17
		ZNF734P
		DUX4L20
		EMB
		SNORD116-5
		ZSCAN32
		FAM230C
		FRG1GP
		ZNF733P
		MIR4273
		SNORD116-7
		ZNF567
		DUX4L15
		BMS1P17
		ZNF177
		DUX4L18
		FRG1CP
		CTDP1
		ZNF420
		ZNF850
		LINC00310
		DUX4L16
		ZNF7
CUR DOX	1	RNA5SP162
CUR RS	7	ZNF232
		RNA5S8
		RNA5S17
		ZNF174
		ZNF44
		ZNF426
		RNA5S3
DOX RS	1	PCDHB15
CTRL	108	KSR1P1
		EIF3FP1
		PPP1R1AP2
		TSSK6
		PEG3
		SCIRT
		DUX4L7
		ZNF263
		DUX4L45
		TPTE
		DDX11L5
		ZNF479
		REXO1L12P
		CHEK2P2
		LINC00273
		ZNF502
		LINC01310
		ZNF300
		LINC01115
		ZNF436
		FAM197Y5
		FAM197Y8
		RNA5-8SP2
		DUX4L9
		PCDHGA2
		ZNF599
		MIR3667HG
		LMF1
		PRELID3BP7
		REXO1L1P
		FRG1DP
		DUX4L33
		REXO1L4P
		PSLNR
		REXO1L9P
		MTND3P22
		ZIC1
		GRM6
		DDX11L9
		ZNF700
		SALL3
		RIPK1
		DUXAP9
		ZFP69B
		DANT1
		TSPY3
		REXO1L8P
		CDRT15P8
		FAM197Y9
		FAM197Y3
		RN7SL400P
		IGHA1
		DUX4L6
		TSPY9P
		ZNF718
		ZNF728
		LONRF2P2
		PHF2P2
		DDX11L1
		Y_RNA
		SNORD116-9
		BNIP3P41
		BAGE2
		ZNF670-ZNF695
		ABCD1P2
		MIR8078
		DUX4L34
		SLC29A4P2
		GGT4P
		USP41
		DANT2
		ZNF578
		RBAK
		NFATC1
		DUX4L26
		ZNF3
		U2
		RN7SL584P
		FGFR3P6
		CBLN4
		TAFA5
		ZNF569
		DUX4L21
		ZNF529
		DLGAP2
		UNC93B8
		SNHG27
		RPSAP68
		LINC00486
		TEKT4P2
		LINC02691
		IGHV1OR21-1
		BMS1P22
		ZNF606
		RNA5SP528
		RHPN2P1
		PCDHA2
		LINC01667
		ZNF970P
		HSP90AA4P
		AK6P1
		FAM230D
		MIR663AHG
		LINC01297
		IGHA2
		MED15P7
		RNU6-698P
		TNRC18P3
CUR	14	DUX4L1
		INPP4B
		ZNF285B
		DUX4L14
		ZNF616
		ZNF442
		DUX4L22
		TACC3
		MAPK9
		ZNF28
		ZNF540
		ZNF404
		DUX4L28
		ZNF844
DOX	8	TNRC18P2
		CAMP
		RNU6-1255P
		DNM1P47
		GTDC1
		ANKRD33B
		PRR20D
		ZNF316
RS	25	ZNF333
		MRPS5
		TRAPPC9
		SSBL2P
		ZNF37A
		ZNF140
		ZNF572
		KCNE1B
		CWH43
		ROCK1P1
		SNORD116-3
		ZFP3
		KRT8P17
		ZNF678
		ZNF16
		CTBP2P1
		ZNF77
		ZNF345
		ZNF141
		LINC02646
		TMEM89
		ZNF583
		CYTH4
		USP17L5
		ZNF814
